# Supplementary material for: Computational Characterization of Small Molecules Binding to the Human XPF Active Site and Virtual Screening to Identify Potential New DNA Repair Inhibitors Targeting the ERCC1-XPF Endonuclease
Source: Int J Mol Sci. 2018 Apr 30;19(5):1328. doi: 10.3390/ijms19051328 (PMC5983712; doi:10.3390/ijms19051328)
Supplement: Supplementary file 1 [file ijms-19-01328-s001.zip]

Archive with 7 entries (4 files):
- SM/
- SM/ijms-299420-Set S1-pr.pdf
- __MACOSX/
- __MACOSX/SM/
- __MACOSX/SM/._ijms-299420-Set S1-pr.pdf
- SM/ijms-299420-Supplementary Figures-pr.docx
- __MACOSX/SM/._ijms-299420-Supplementary Figures-pr.docx
